# Supplementary material for: Isoleucine Enhanced the Function of the Small Intestinal Mucosal Barrier in Weaned Piglets to Alleviate Rotavirus Infection
Source: Animals (Basel). 2024 Nov 2;14(21):3146. doi: 10.3390/ani14213146 (PMC11545378; doi:10.3390/ani14213146)
Supplement: Supplementary file 1 [file animals-14-03146-s001.zip]

Archive with 1 entries (1 files):
- animals-3230260-supplementary.pdf
